# Supplementary material for: An Automated and Precise Approach for the Determination of Azide Residue in Angiotensin II Receptor Blockers Using In Situ Matrix Elimination Ion Chromatography with Switching Strategy
Source: Int J Mol Sci. 2025 May 20;26(10):4895. doi: 10.3390/ijms26104895 (PMC12111811; doi:10.3390/ijms26104895)
Supplement: Supplementary file 1 [file ijms-26-04895-s001.zip]

Archive with 1 entries (1 files):
- ijms-3661067-supplementary.pdf
